# Supplementary material for: Urinary Iodine Concentration and Thyroid Hormone Metabolism in Pregnant Women and Neurodevelopment in Their Children: A Longitudinal Canadian Birth Cohort
Source: Nutrients. 2025 Feb 27;17(5):830. doi: 10.3390/nu17050830 (PMC11902198; doi:10.3390/nu17050830)
Supplement: Supplementary file 1 [file nutrients-17-00830-s001.zip]

Archive with 1 entries (1 files):
- nutrients-3466564-supplementary.pdf
